# Supplementary material for: The Occurrence of Microplastics in Donax trunculus (Mollusca: Bivalvia) Collected along the Tuscany Coast (Mediterranean Sea)
Source: Animals (Basel). 2024 Feb 14;14(4):618. doi: 10.3390/ani14040618 (PMC10886031; doi:10.3390/ani14040618)
Supplement: Supplementary file 1 [file animals-14-00618-s001.zip]

Archive with 1 entries (1 files):
- animals-2811460-supplementary.pdf
